# Supplementary material for: Changes in coronary disease management decisions in real-world practice between 2015 and 2023: insights from the EVAREST/BSE-NSTEP observational study
Source: Eur Heart J Cardiovasc Imaging. 2025 Mar 22;26(7):1099–106. doi: 10.1093/ehjci/jeaf099 (PMC12206575; doi:10.1093/ehjci/jeaf099)
Supplement: jeaf099_Supplementary_Data [file jeaf099_supplementary_data.zip]

Archive with 3 entries (3 files):
- Supplementary Material - NHS Digital Codes.xlsx
- Supplementary Table 1.docx
- Supplementary Table 2.docx
